# Supplementary material for: What Controls the Sulfur Isotope Fractionation during Dissimilatory Sulfate Reduction?
Source: ACS Environ Au. 2023 Jan 3;3(2):76–86. doi: 10.1021/acsenvironau.2c00059 (PMC10125365; doi:10.1021/acsenvironau.2c00059)
Supplement: Supplementary file 1 — vg2c00059_si_001.xlsx [file vg2c00059_si_001.xlsx]

## Sheet: Title
	What controls the sulfur isotope fractionation during dissimilatory sulfate reduction?
	Min Sub Sim1*, Dong Kyun Woo1, Bokyung Kim1, Hyeonjeong Jeong1, Young Ji Joo2, Yeon Woo Hong1, Jy Young Choi1
	1School of Earth and Environmental Sciences, Seoul National University, Seoul 08826, Korea
	2Department of Earth and Environmental Sciences, Pukyong National University, Busan 48513, Korea
	*for correspondence
	Min Sub Sim
	School of Earth and Environmental Sciences
	Seoul National University
	1 Gwanak-ro, Gwanak-gu, Seoul 08826
	Tel) +82 2 880 6632
	Email) mssim@snu.ac.kr

## Sheet: Table S1
	Table S1. Literature compilation of the kinetic isotope effects of dissimilatory sulfate reduction together with growth conditions, cell-specific sulfate reduction rates, and nucleotide accession numbers.
	amicroorganism	sulfur isotope effect (‰)	experiment type	sulfate concentration (mM)	electron donor	temperature (°C)	pH	csSRR (fmol/cell/day)	reference	accession number (genome or partial sequence)
										16S rRNA	AprA	DsrB
	Archaeoglobus fulgidus	1	batch	20.9	lactate	91	6.5	na	Mitchell et al. (2009)	Y00275	AE000782	FJNF01000065
		2	batch	12.9	lactate	85	6.5	10.7	Mitchell et al. (2009)
		2	batch	12.9	lactate	86	6.5	7.8	Mitchell et al. (2009)
		2	batch	12.9	lactate	87	6.5	5.3	Mitchell et al. (2009)
		3	batch	12.9	lactate	84	6.5	na	Mitchell et al. (2009)
		6	continuous	0.3	lactate	80	7.8	na	Habicht et al. (2002)
		9	batch	20.9	lactate	81	6.5	15	Mitchell et al. (2009)
		9	batch	20.9	lactate	85	6.5	21.5	Mitchell et al. (2009)
		10	batch	20.9	lactate	88	6.5	14.4	Mitchell et al. (2009)
		10	batch	12.9	lactate	83	6.5	6.1	Mitchell et al. (2009)
		11	continuous	na	lactate	80	7	na	Farquhar et al. (2003)
		11	batch	12.9	lactate	55	6.5	na	Mitchell et al. (2009)
		11	batch	12.9	lactate	56	6.5	na	Mitchell et al. (2009)
		11	batch	12.9	lactate	68	6.5	4.2	Mitchell et al. (2009)
		11	batch	12.9	lactate	71	6.5	na	Mitchell et al. (2009)
		11	batch	12.9	lactate	81	6.5	10.3	Mitchell et al. (2009)
		12	batch	20.9	lactate	78	6.5	12	Mitchell et al. (2009)
		12	batch	12.9	lactate	77	6.5	4.3	Mitchell et al. (2009)
		13	continuous	1.5	lactate	80	7.8	na	Habicht et al. (2002)
		13	continuous	1.9	lactate	80	7.8	na	Habicht et al. (2002)
		13	batch	12.9	lactate	57	6.5	na	Mitchell et al. (2009)
		13	batch	12.9	lactate	64	6.5	7.4	Mitchell et al. (2009)
		13	batch	12.9	lactate	75	6.5	3.8	Mitchell et al. (2009)
		13	batch	12.9	lactate	79	6.5	14.5	Mitchell et al. (2009)
		13	batch	12.9	lactate	83	6.5	5.4	Mitchell et al. (2009)
		14	continuous	1	lactate	80	7.8	na	Habicht et al. (2002)
		14	continuous	1.1	lactate	80	7.8	na	Habicht et al. (2002)
		14	continuous	1.8	lactate	80	7.8	na	Habicht et al. (2002)
		14	continuous	1.9	lactate	80	7	24.7	Habicht et al. (2005)
		14	batch	12.9	lactate	56	6.5	na	Mitchell et al. (2009)
		14	batch	12.9	lactate	58	6.5	9.7	Mitchell et al. (2009)
		14	batch	12.9	lactate	66	6.5	6.8	Mitchell et al. (2009)
		14	batch	12.9	lactate	70	6.5	3.8	Mitchell et al. (2009)
		15	continuous	0.6	lactate	80	7.8	na	Habicht et al. (2002)
		15	continuous	0.6	lactate	80	7.8	na	Habicht et al. (2002)
		15	continuous	1.3	lactate	80	7.8	na	Habicht et al. (2002)
		15	continuous	0.6	lactate	80	7	16.4	Habicht et al. (2005)
		15	continuous	0.6	lactate	80	7	19	Habicht et al. (2005)
		15	batch	20.9	lactate	75	6.5	9.3	Mitchell et al. (2009)
		15	batch	12.9	lactate	65	6.5	11.1	Mitchell et al. (2009)
		15	batch	12.9	lactate	80	6.5	8.3	Mitchell et al. (2009)
		15	batch	12.9	lactate	82	6.5	3.4	Mitchell et al. (2009)
		16	continuous	0.3	lactate	80	7.8	na	Habicht et al. (2002)
		16	continuous	0.6	lactate	80	7.8	na	Habicht et al. (2002)
		16	batch	20.9	lactate	41	6.5	na	Mitchell et al. (2009)
		16	batch	12.9	lactate	64	6.5	5.1	Mitchell et al. (2009)
		16	batch	12.9	lactate	67	6.5	3.7	Mitchell et al. (2009)
		16	batch	12.9	lactate	67	6.5	5.5	Mitchell et al. (2009)
		16	batch	12.9	lactate	78	6.5	2.3	Mitchell et al. (2009)
		17	batch	na	lactate	80	7	63.8	Detmers et al. (2001)
		17	continuous	0.6	lactate	80	7.8	na	Habicht et al. (2002)
		17	continuous	0.6	lactate	80	7.8	na	Habicht et al. (2002)
		17	continuous	1.5	lactate	80	7.8	na	Habicht et al. (2002)
		17	continuous	0.6	lactate	80	7	21.2	Habicht et al. (2005)
		17	continuous	0.3	lactate	80	7	33.5	Habicht et al. (2005)
		17	batch	12.9	lactate	61	6.5	4.7	Mitchell et al. (2009)
		17	batch	12.9	lactate	72	6.5	4.5	Mitchell et al. (2009)
		18	continuous	0.3	lactate	80	7.8	na	Habicht et al. (2002)
		18	continuous	0.8	lactate	80	7.8	na	Habicht et al. (2002)
		18	continuous	0.9	lactate	80	7.8	na	Habicht et al. (2002)
		18	continuous	1.5	lactate	80	7.8	na	Habicht et al. (2002)
		18	batch	12.9	lactate	60	6.5	7.2	Mitchell et al. (2009)
		18	batch	12.9	lactate	61	6.5	10.7	Mitchell et al. (2009)
		18	batch	12.9	lactate	70	6.5	5.8	Mitchell et al. (2009)
		18	batch	12.9	lactate	77	6.5	4.6	Mitchell et al. (2009)
		19	continuous	0.9	lactate	80	7.8	na	Habicht et al. (2002)
		19	continuous	1.3	lactate	80	7.8	na	Habicht et al. (2002)
		19	continuous	9	lactate	80	7.8	na	Habicht et al. (2002)
		19	continuous	9.1	lactate	80	7.8	na	Habicht et al. (2002)
		19	continuous	1.3	lactate	80	7	120	Habicht et al. (2005)
		19	batch	20.9	lactate	61	6.5	na	Mitchell et al. (2009)
		19	batch	20.9	lactate	65	6.5	5.2	Mitchell et al. (2009)
		19	batch	20.9	lactate	68	6.5	5.9	Mitchell et al. (2009)
		19	batch	12.9	lactate	70	6.5	3.4	Mitchell et al. (2009)
		20	continuous	0.8	lactate	80	7.8	na	Habicht et al. (2002)
		20	continuous	1	lactate	80	7.8	na	Habicht et al. (2002)
		20	continuous	1	lactate	80	7.8	na	Habicht et al. (2002)
		20	continuous	1.5	lactate	80	7.8	na	Habicht et al. (2002)
		20	continuous	9.3	lactate	80	7.8	na	Habicht et al. (2002)
		20	batch	20.9	lactate	71	6.5	4.6	Mitchell et al. (2009)
		20	batch	12.9	lactate	58	6.5	14.6	Mitchell et al. (2009)
		20	batch	12.9	lactate	59	6.5	3.9	Mitchell et al. (2009)
		20	batch	12.9	lactate	63	6.5	13.5	Mitchell et al. (2009)
		20	batch	12.9	lactate	66	6.5	12.1	Mitchell et al. (2009)
		20	batch	12.9	lactate	67	6.5	na	Mitchell et al. (2009)
		20	batch	12.9	lactate	72	6.5	12.2	Mitchell et al. (2009)
		21	continuous	18.4	lactate	80	7.8	na	Habicht et al. (2002)
		21	continuous	1.5	lactate	80	7	36.4	Habicht et al. (2005)
		22	continuous	2.9	lactate	80	7.8	na	Habicht et al. (2002)
		22	continuous	9.6	lactate	80	7.8	na	Habicht et al. (2002)
		22	batch	12.9	lactate	72	6.5	3.9	Mitchell et al. (2009)
		23	continuous	0.8	lactate	80	7.8	na	Habicht et al. (2002)
		23	continuous	2.6	lactate	80	7.8	na	Habicht et al. (2002)
		23	continuous	2.8	lactate	80	7	16.1	Habicht et al. (2005)
		23	batch	12.9	lactate	62	6.5	13.6	Mitchell et al. (2009)
		24	continuous	na	lactate	80	7	na	Farquhar et al. (2003)
		24	continuous	14.7	lactate	80	7.8	na	Habicht et al. (2002)
		24	batch	12.9	lactate	60	6.5	7.8	Mitchell et al. (2009)
		24	batch	12.9	lactate	63	6.5	na	Mitchell et al. (2009)
		25	continuous	14.7	lactate	80	7.8	na	Habicht et al. (2002)
		25	continuous	14.3	lactate	80	7	18.9	Habicht et al. (2005)
		25	continuous	14.5	lactate	80	7	19.4	Habicht et al. (2005)
		25	batch	20.9	lactate	48	6.5	na	Mitchell et al. (2009)
		25	batch	20.9	lactate	51	6.5	1.8	Mitchell et al. (2009)
		25	batch	20.9	lactate	55	6.5	2.2	Mitchell et al. (2009)
		26	continuous	2.9	lactate	80	7.8	na	Habicht et al. (2002)
		26	continuous	14.2	lactate	80	7.8	na	Habicht et al. (2002)
		26	batch	20.9	lactate	58	6.5	2.8	Mitchell et al. (2009)
		27	continuous	14	lactate	80	7.8	na	Habicht et al. (2002)
		27	batch	20.9	lactate	45	6.5	0.6	Mitchell et al. (2009)
		28	continuous	na	lactate	70	7	na	Farquhar et al. (2003)
	Desulfarculus baarsii	23	batch	na	butyrate	28	7.3	11.5	Detmers et al. (2001)	M34403	EF442946	NC_014365
	Desulfoamulus putei	10	batch	16.7	lactate	65	7.8	0.9	Davidson et al. (2009)	NR_024900	FQUY01000008	AF273032
		11	continuous (retentostat)	14	lactate	55	7.8	0.002	Davidson et al. (2009)
		14	continuous (retentostat)	19	lactate	65	7.8	0.1	Davidson et al. (2009)
		17	continuous (retentostat)	14	lactate	65	7.8	0.02	Davidson et al. (2009)
	Desulfobacca acetoxidans	18	batch	na	acetate	37	7	17	Detmers et al. (2001)	AF002671	EF442947	NC_015388
		24	batch	14.1	formate	30	7	na	Mangalo et al. (2007)
	Desulfobacter latus	13	batch	10	acetate	23	7	860	Eckert et al. (2011)	NR_042142	na	JACADJ010000002
	Desulfobacter sp. ASv20	19	batch	na	acetate	20	7	6.6	Detmers et al. (2001)	na	na	na
	Desulfobacula phenolica	37	batch	na	benzoate	28	7.3	125	Detmers et al. (2001)	AJ237606	EF442918	FNLL01000002
	Desulfobacula toluolica	29	batch	na	benzoate	28	7.1	40.3	Detmers et al. (2001)	NR_074945	EF442919	FO203503
		18	batch	18.6	toluene	28	7	na	Knoller et al. (2006)
		25	batch	5.3	toluene	28	7.1	190	Bolliger et al. (2001)
		33	batch	23	toluene	28	7.1	240	Bolliger et al. (2001)
		34	batch	15.3	toluene	28	7	na	Knoller et al. (2006)
		35	batch	2.7	toluene	28	7.1	51	Bolliger et al. (2001)
		40	batch	18.2	toluene	28	7	na	Knoller et al. (2006)
		43	batch	18.3	toluene	28	7	na	Knoller et al. (2006)
	Desulfobotulus sapovorans	17	batch	na	lactate	28	7	26	Detmers et al. (2001)	M34402	EF442920	DSU58120
	Desulfobulbus elongatus	6	batch	na	propionate	28	7.3	35.3	Detmers et al. (2001)	X95180	JHZB01000023	JHZB01000005
	Desulfocella halophila	8	batch	na	pyruvate	28	6.9	10.2	Detmers et al. (2001)	AF022936	na	AF418200
	Desulfococcus multivorans	19	batch	4.7	acetate	35	7.2	18.8	Pellerin et al. (2020)	NR_041849	EF442922	CP019913
		20	batch	6.8	propionate	35	7.2	19.5	Pellerin et al. (2020)
		23	batch	5.1	acetate	25	7.2	1.4	Pellerin et al. (2020)
		24	batch	6.6	propionate	25	7.2	2	Pellerin et al. (2020)
		26	batch	6.7	acetate	15	7.2	0.5	Pellerin et al. (2020)
		27	batch	8.7	propionate	15	7.2	0.6	Pellerin et al. (2020)
	Desulfococcus sp.	16	batch	na	pyruvate	28	7.2	41.8	Detmers et al. (2001)	na	na	na
	Desulfofrigus oceanense	14	batch	28	acetate	4	7.3	0.6	Bruchert et al. (2001)	NR_028731	na	na
		14	batch	28	acetate	9	7.3	0.7	Bruchert et al. (2001)
		17	batch	28	acetate	16	7.3	3.4	Bruchert et al. (2001)
		20	batch	28	acetate	2	7.3	3.3	Bruchert et al. (2001)
		20	batch	28	acetate	9	7.3	6.9	Bruchert et al. (2001)
		21	batch	28	acetate	-2	7.3	1.6	Bruchert et al. (2001)
		21	batch	28	acetate	4	7.3	4.2	Bruchert et al. (2001)
		21	batch	28	acetate	20	7.3	3.2	Bruchert et al. (2001)
		22	batch	na	acetate	9	7.3	7.6	Detmers et al. (2001)
	Desulfofundulus thermocisternus	15	batch	na	lactate	60	6.7	310	Detmers et al. (2001)	U33455	EF442972.1	JMLG01000002
	Desulfogranum marinum	7	batch	na	propionate	28	7.1	28.9	Detmers et al. (2001)	M34411	EF442934	JAFFQD010000005
	Desulfohalobium redbaense	11	batch	na	lactate	37	7.2	434	Detmers et al. (2001)	X99235	EF442900	CP001734
	Desulfomicrobium baculatum	13	batch	na	lactate	28	7	4.8	Detmers et al. (2001)	AF233370	EF442930	ATWO01000001
	Desulfonatronovibrio hydrogenovorans	6	batch	na	formate	28	9.6	12.7	Detmers et al. (2001)	X99234	EF442902	JMKT01000011
		5	batch	18.4	acetate	30	9.7	na	Mangalo et al. (2007)
	Desulfonatronum lacustre	19	batch	na	ethanol	28	8	16.2	Detmers et al. (2001)	Y14594	KI912608	KI912608
	Desulfonema magnum	42	batch	na	benzoate	28	7.1	5.9	Detmers et al. (2001)	U45989	EF442926	CP061800
	Desulforapulum autotrophicum	14	batch	na	hydrogen	28	6.8	34.8	Detmers et al. (2001)	NR_041853	EF442910	NC_012108
		15	batch	20.2	buyrate	28	7.5	30	Johnston et al. (2005)
		16	batch	19.2	buyrate	29	6.8	75.2	Johnston et al. (2007)
		19	batch	25.3	buyrate	28	6.8	na	Johnston et al. (2007)
		19	batch	25.5	buyrate	34	6.8	25.2	Johnston et al. (2007)
		20	batch	21	buyrate	30	6.8	75.2	Johnston et al. (2007)
		21	batch	19.3	buyrate	28	7.5	na	Johnston et al. (2005)
		21	batch	21	buyrate	12	6.8	56.2	Johnston et al. (2007)
		21	batch	25.8	buyrate	18	6.8	na	Johnston et al. (2007)
		21	batch	24.9	buyrate	30	6.8	na	Johnston et al. (2007)
		22	batch	27.6	buyrate	2	6.8	na	Johnston et al. (2007)
		22	batch	24.9	buyrate	16	6.8	68.8	Johnston et al. (2007)
		22	batch	25.8	buyrate	20	6.8	na	Johnston et al. (2007)
		22	batch	18.3	buyrate	27	6.8	93.4	Johnston et al. (2007)
		23	batch	20.6	buyrate	23	6.8	110.1	Johnston et al. (2007)
		23	batch	20.2	buyrate	25	6.8	98.8	Johnston et al. (2007)
		23	batch	24.8	buyrate	27	6.8	na	Johnston et al. (2007)
		23	batch	26.6	buyrate	36	6.8	22.6	Johnston et al. (2007)
		24	batch	25.8	buyrate	2	6.8	22.9	Johnston et al. (2007)
		24	batch	26.2	buyrate	24	6.8	na	Johnston et al. (2007)
		24	batch	22.4	buyrate	24	6.8	121.3	Johnston et al. (2007)
		24	batch	17.5	buyrate	32	6.8	72.7	Johnston et al. (2007)
		25	batch	27.3	buyrate	8	6.8	na	Johnston et al. (2007)
		25	batch	26.3	buyrate	16	6.8	na	Johnston et al. (2007)
		25	batch	22.7	buyrate	22	6.8	na	Johnston et al. (2007)
		25	batch	23.2	buyrate	25	6.8	na	Johnston et al. (2007)
		25	batch	23.2	buyrate	29	6.8	na	Johnston et al. (2007)
		25	batch	21.4	buyrate	32	6.8	na	Johnston et al. (2007)
		25	batch	26.6	buyrate	36	6.8	na	Johnston et al. (2007)
		26	batch	23.5	buyrate	18	6.8	123.2	Johnston et al. (2007)
		26	batch	22.5	buyrate	26	6.8	na	Johnston et al. (2007)
		26	batch	21.3	buyrate	28	6.8	95.1	Johnston et al. (2007)
		27	batch	27.4	buyrate	4	6.8	na	Johnston et al. (2007)
		27	batch	26.3	buyrate	6	6.8	36.5	Johnston et al. (2007)
		27	batch	24.5	buyrate	20	6.8	147.9	Johnston et al. (2007)
		27	batch	21.3	buyrate	21	6.8	147.1	Johnston et al. (2007)
		27	batch	24.5	buyrate	23	6.8	na	Johnston et al. (2007)
		28	batch	27.2	buyrate	8	6.8	41.7	Johnston et al. (2007)
		28	batch	22.3	buyrate	10	6.8	47.4	Johnston et al. (2007)
		28	batch	20.9	buyrate	14	6.8	64	Johnston et al. (2007)
		29	batch	16.6	buyrate	28	7.5	na	Johnston et al. (2005)
		29	batch	25.2	buyrate	21	6.8	na	Johnston et al. (2007)
		30	batch	27.4	buyrate	4	6.8	32.9	Johnston et al. (2007)
		30	batch	27.3	buyrate	6	6.8	na	Johnston et al. (2007)
		30	batch	26.9	buyrate	12	6.8	na	Johnston et al. (2007)
		31	batch	23.1	buyrate	14	6.8	na	Johnston et al. (2007)
		33	batch	na	butyrate	28	6.8	64.8	Detmers et al. (2001)
		36	batch	24.4	buyrate	10	6.8	na	Johnston et al. (2007)
	Desulfosarcina variabilis	15	batch	na	benzoate	28	7	11.1	Detmers et al. (2001)	M34407	EF442928	AF191907
	Desulfoscipio geothermicus	13	batch	na	lactate	50	7.4	8.1	Detmers et al. (2001)	X80789	FOYM01000003	FOYM01000003
	Desulfoscipio gibsoniae	28	batch	na	butyrate	28	7	13	Detmers et al. (2001)	Y11576	NC_021184	NC_021184
	Desulfospira joergensenii	22	batch	6.3	buyrate	28	7.5	0.4	Johnston et al. (2005)	X99637	EF442929	ATUG01000002
		26	batch	na	pyruvate	28	7.5	0.9	Detmers et al. (2001)
		34	batch	4.9	buyrate	28	7.5	na	Johnston et al. (2005)
	Desulfosporosinus orientis	4	batch	59.9	lactate	30	7.6	na	McCready (1975)	NR_026411	NC_016584	NC_016584
		5	batch	59.7	lactate	30	7.6	na	McCready (1975)
		5	batch	58.4	lactate	30	7.6	na	McCready (1975)
		5	batch	60	lactate	37	7.6	na	McCready (1975)
		5	batch	59.8	lactate	37	7.6	na	McCready (1975)
		6	batch	59.5	lactate	30	7.6	na	McCready (1975)
		6	batch	58.9	lactate	30	7.6	na	McCready (1975)
		7	batch	59.7	lactate	37	7.6	na	McCready (1975)
		11	batch	59.7	lactate	37	7.6	na	McCready (1975)
	Desulfotalea arctica	6	batch	28	lactate	-2	7.6	0.4	Bruchert et al. (2001)	AF099061	na	na
		6	batch	28	lactate	4	7.6	0.6	Bruchert et al. (2001)
		6	batch	28	lactate	4	7.6	4.8	Bruchert et al. (2001)
		6	batch	na	lactate	20	7.6	4.2	Detmers et al. (2001)
		8	batch	28	lactate	9	7.6	11.4	Bruchert et al. (2001)
		10	batch	28	lactate	16	7.6	4.2	Bruchert et al. (2001)
	Desulfotalea psychrophila	4	batch	na	lactate	9	7.5	6.3	Detmers et al. (2001)	AF099062	NC_006138	CR522870
		6	batch	28	lactate	9	7.5	8.2	Bruchert et al. (2001)
		7	batch	28	lactate	-2	7.5	3.5	Bruchert et al. (2001)
		10	batch	28	lactate	4	7.5	5.5	Bruchert et al. (2001)
	Desulfotignum balticum	23	batch	na	butyrate	28	7.3	4.2	Detmers et al. (2001)	M37311	EF442899	NC_013173
	Desulfotomaculum nigrificans	5	batch	59.9	lactate	55	7.6	na	McCready (1975)	LC127105	KI912183	KI912183
		6	batch	59.9	lactate	55	7.6	na	McCready (1975)
		6	batch	60	lactate	55	7.6	na	McCready (1975)
		7	batch	60	lactate	55	7.6	na	McCready (1975)
		8	batch	60	lactate	55	7.6	na	McCready (1975)
		9	batch	60	lactate	55	7.6	na	McCready (1975)
		9	cell suspension	60	lactate	55	7.6	na	McCready (1975)
		9	cell suspension	60	lactate	55	7.6	na	McCready (1975)
		10	cell suspension	60	lactate	38	7.6	na	McCready (1975)
		10	cell suspension	60	lactate	40	7.6	na	McCready (1975)
		11	cell suspension	60	lactate	55	7.6	na	McCready (1975)
		12	cell suspension	60	lactate	38	7.6	na	McCready (1975)
	Desulfovibrio desulfuricans	-3	cell suspension	b0.01	lactate	30	7.8	na	Harrison and Thode (1958)	AF192153.1	DQ450378	CP036295
		-1	batch	74.5	lactate	28	8	na	Jones and Starkey (1957)
		-1	batch	71.2	lactate	28	8	na	Jones and Starkey (1957)
		1	batch	83.8	lactate	28	8	na	Jones and Starkey (1957)
		1	batch	76.4	lactate	28	8	na	Jones and Starkey (1957)
		2	batch	59.7	lactate	19	7.6	na	McCready (1975)
		3	cell suspension	b0.6	lactate	30	7.8	na	Harrison and Thode (1958)
		3	batch	102.4	lactate	28	8	na	Jones and Starkey (1957)
		3	batch	96.7	lactate	28	8	na	Jones and Starkey (1957)
		3	batch	78.8	lactate	28	8	na	Jones and Starkey (1957)
		3	batch	59.8	lactate	30	7.6	na	McCready (1975)
		4	batch	17	lactate	15	6.8	4.2	Canfield et al. (2006)
		4	cell suspension	b0.6	lactate	30	7.8	na	Harrison and Thode (1958)
		4	batch	59.7	lactate	30	7.6	na	McCready (1975)
		5	batch	17	lactate	10	6.8	2.2	Canfield et al. (2006)
		5	batch	17	lactate	13	6.8	3.1	Canfield et al. (2006)
		5	batch	17	lactate	13	6.8	na	Canfield et al. (2006)
		5	batch	17	lactate	15	6.8	na	Canfield et al. (2006)
		5	batch	118.2	lactate	28	8	na	Jones and Starkey (1957)
		5	batch	109.8	lactate	28	8	na	Jones and Starkey (1957)
		5	batch	91.4	lactate	28	8	na	Jones and Starkey (1957)
		5	batch	86.6	lactate	28	8	na	Jones and Starkey (1957)
		5	batch	70.8	lactate	28	8	na	Jones and Starkey (1957)
		5	cell suspension	b60	hydrogen	20	7.2	c2.6	Kemp and Thode (1968)
		5	cell suspension	b60	hydrogen	21	7.2	c1	Kemp and Thode (1968)
		5	batch	59.2	lactate	30	7.6	na	McCready (1975)
		5	batch	59.6	lactate	22	7.6	na	McCready (1975)
		5	batch	59.6	lactate	22	7.6	na	McCready (1975)
		5	batch	59.9	lactate	30	7.6	na	McCready (1975)
		6	batch	17	lactate	4	6.8	na	Canfield et al. (2006)
		6	batch	17	lactate	7	6.8	0.9	Canfield et al. (2006)
		6	batch	17	lactate	18	6.8	7	Canfield et al. (2006)
		6	batch	17	lactate	21	6.8	10.9	Canfield et al. (2006)
		6	batch	17	lactate	24	6.8	14.7	Canfield et al. (2006)
		6	batch	17	lactate	7	6.8	na	Canfield et al. (2006)
		6	batch	17	lactate	18	6.8	na	Canfield et al. (2006)
		6	batch	17	lactate	21	6.8	na	Canfield et al. (2006)
		6	batch	6.2	lactate	25	7	na	Matsu'ura et al. (2016)
		6	batch	59.7	lactate	25	7.6	na	McCready (1975)
		6	batch	59.6	lactate	25	7.6	na	McCready (1975)
		6	batch	59.7	lactate	25	7.6	na	McCready (1975)
		6	batch	59.7	lactate	25	7.6	na	McCready (1975)
		6	batch	59.9	lactate	22	7.6	na	McCready (1975)
		6	batch	59.8	lactate	24	7.6	na	McCready (1975)
		6	batch	59.8	lactate	24	7.6	na	McCready (1975)
		6	batch	59.8	lactate	19	7.6	na	McCready (1975)
		7	batch	17	lactate	2	6.8	na	Canfield et al. (2006)
		7	batch	17	lactate	26	6.8	15.4	Canfield et al. (2006)
		7	batch	17	lactate	29	6.8	22.2	Canfield et al. (2006)
		7	batch	17	lactate	4	6.8	na	Canfield et al. (2006)
		7	batch	17	lactate	24	6.8	na	Canfield et al. (2006)
		7	batch	85.3	lactate	28	8	na	Jones and Starkey (1957)
		7	batch	82.2	lactate	28	8	na	Jones and Starkey (1957)
		7	batch	8.1	lactate	25	7	na	Matsu'ura et al. (2016)
		7	batch	57.1	lactate	25	7.6	na	McCready (1975)
		7	batch	58.9	lactate	22	7.6	na	McCready (1975)
		7	batch	59.9	lactate	22	7.6	na	McCready (1975)
		7	batch	59.7	lactate	24	7.6	na	McCready (1975)
		7	batch	59.7	lactate	19	7.6	na	McCready (1975)
		7	batch	59.2	lactate	30	7.6	na	McCready (1975)
		8	batch	17	lactate	-1	6.8	na	Canfield et al. (2006)
		8	batch	17	lactate	32	6.8	24	Canfield et al. (2006)
		8	batch	17	lactate	35	6.8	26.3	Canfield et al. (2006)
		8	batch	17	lactate	7	6.8	na	Canfield et al. (2006)
		8	batch	17	lactate	26	6.8	na	Canfield et al. (2006)
		8	batch	17	lactate	29	6.8	na	Canfield et al. (2006)
		8	cell suspension	b60	hydrogen	27	7.2	c3.2	Kemp and Thode (1968)
		8	cell suspension	b60	ethanol	21	7.2	c1	Kemp and Thode (1968)
		8	batch	6.4	lactate	25	7	na	Matsu'ura et al. (2016)
		8	batch	5.8	lactate	25	7	na	Matsu'ura et al. (2016)
		8	batch	59.8	lactate	25	7.6	na	McCready (1975)
		8	batch	58.1	lactate	25	7.6	na	McCready (1975)
		8	batch	59.4	lactate	22	7.6	na	McCready (1975)
		8	batch	58.2	lactate	24	7.6	na	McCready (1975)
		8	batch	55.8	lactate	24	7.6	na	McCready (1975)
		8	batch	59.5	lactate	24	7.6	na	McCready (1975)
		8	batch	59.5	lactate	19	7.6	na	McCready (1975)
		9	batch	17	lactate	10	6.8	na	Canfield et al. (2006)
		9	batch	17	lactate	32	6.8	na	Canfield et al. (2006)
		9	batch	17	lactate	34	6.8	na	Canfield et al. (2006)
		9	batch	17	lactate	40	6.8	na	Canfield et al. (2006)
		9	cell suspension	b20	lactate	30	7.8	c5	Harrison and Thode (1958)
		9	cell suspension	b20	lactate	24	7.8	c5	Harrison and Thode (1958)
		9	cell suspension	b20	lactate	24	7.8	c5	Harrison and Thode (1958)
		9	cell suspension	b20	lactate	24	7.8	c5	Harrison and Thode (1958)
		9	cell suspension	b20	lactate	24	7.8	c5	Harrison and Thode (1958)
		9	cell suspension	b20	lactate	24	7.8	c5	Harrison and Thode (1958)
		9	batch	84.6	lactate	28	8	na	Jones and Starkey (1957)
		9	cell suspension	b60	lactate	35	6.2	c7.4	Kemp and Thode (1968)
		9	cell suspension	b60	hydrogen	28	7.2	c3.2	Kemp and Thode (1968)
		9	batch	59.9	lactate	25	7.6	na	McCready (1975)
		9	batch	58.9	lactate	25	7.6	na	McCready (1975)
		9	batch	57.9	lactate	24	7.6	na	McCready (1975)
		10	batch	17	lactate	40	6.8	27	Canfield et al. (2006)
		10	cell suspension	b20	lactate	30	7.8	c4.4	Harrison and Thode (1958)
		10	cell suspension	b29	lactate	30	7.8	na	Harrison and Thode (1958)
		10	cell suspension	b29	lactate	30	7.8	na	Harrison and Thode (1958)
		10	cell suspension	b29	lactate	30	7.8	na	Harrison and Thode (1958)
		10	cell suspension	b29	lactate	30	7.8	na	Harrison and Thode (1958)
		10	cell suspension	b29	lactate	30	7.8	na	Harrison and Thode (1958)
		10	batch	84.2	lactate	28	8	na	Jones and Starkey (1957)
		10	cell suspension	b60	lactate	12	7.2	c0.2	Kemp and Thode (1968)
		10	cell suspension	b60	hydrogen	35	7.2	c4.9	Kemp and Thode (1968)
		10	batch	15.8	lactate	30	7.2	na	Mangalo et al. (2007)
		10	batch	7.8	lactate	30	7	na	Matsu'ura et al. (2016)
		10	batch	59.7	lactate	25	7.6	na	McCready (1975)
		10	batch	58.8	lactate	25	7.6	na	McCready (1975)
		10	batch	56.5	lactate	24	7.6	na	McCready (1975)
		10	batch	59.7	lactate	30	7.6	na	McCready (1975)
		10	batch	59.4	lactate	30	7.6	na	McCready (1975)
		11	batch	17	lactate	2	6.8	na	Canfield et al. (2006)
		11	batch	17	lactate	26	6.8	na	Canfield et al. (2006)
		11	batch	17	lactate	37	6.8	na	Canfield et al. (2006)
		11	cell suspension	b20	lactate	30	7.8	c5.2	Harrison and Thode (1958)
		11	cell suspension	b20	lactate	30	7.8	c4.5	Harrison and Thode (1958)
		11	cell suspension	b20	lactate	30	7.8	c1	Harrison and Thode (1958)
		11	cell suspension	b4	lactate	30	7.8	na	Harrison and Thode (1958)
		11	cell suspension	b20	lactate	30	7.8	c4.7	Harrison and Thode (1958)
		11	cell suspension	b20	lactate	30	7.8	c4.7	Harrison and Thode (1958)
		11	cell suspension	b20	lactate	30	7.8	c4.7	Harrison and Thode (1958)
		11	cell suspension	b20	lactate	30	7.8	c4.7	Harrison and Thode (1958)
		11	cell suspension	b20	lactate	30	7.8	c4.7	Harrison and Thode (1958)
		11	cell suspension	b20	lactate	30	7.8	c4.7	Harrison and Thode (1958)
		11	cell suspension	b20	lactate	30	7.8	c4.7	Harrison and Thode (1958)
		11	cell suspension	b20	lactate	30	7.8	c4.7	Harrison and Thode (1958)
		11	cell suspension	b20	lactate	30	7.8	c4.7	Harrison and Thode (1958)
		11	cell suspension	b20	lactate	30	7.8	c4.7	Harrison and Thode (1958)
		11	cell suspension	b20	lactate	40	7.8	c4.9	Harrison and Thode (1958)
		11	cell suspension	b20	lactate	40	7.8	c4.9	Harrison and Thode (1958)
		11	cell suspension	b20	lactate	40	7.8	c4.9	Harrison and Thode (1958)
		11	cell suspension	b20	lactate	40	7.8	c4.9	Harrison and Thode (1958)
		11	cell suspension	b20	lactate	40	7.8	c4.9	Harrison and Thode (1958)
		11	cell suspension	b60	lactate	35	7.2	c6.9	Kemp and Thode (1968)
		11	cell suspension	b60	lactate	35	8.2	c7	Kemp and Thode (1968)
		11	cell suspension	b60	hydrogen	35	7.2	c5.2	Kemp and Thode (1968)
		11	cell suspension	b60	ethanol	35	7.2	c4	Kemp and Thode (1968)
		11	batch	13.7	lactate	30	7	na	Mangalo et al. (2008)
		11	batch	57.4	lactate	24	7.6	na	McCready (1975)
		11	batch	41	lactate	30	7	na	Smock et al. (1998)
		12	batch	17	lactate	37	6.8	29.6	Canfield et al. (2006)
		12	cell suspension	b20	lactate	30	7.8	c4.6	Harrison and Thode (1958)
		12	cell suspension	b20	lactate	30	7.8	c5.3	Harrison and Thode (1958)
		12	cell suspension	b10	lactate	30	7.8	na	Harrison and Thode (1958)
		12	cell suspension	b10	lactate	30	7.8	na	Harrison and Thode (1958)
		12	cell suspension	b10	lactate	30	7.8	na	Harrison and Thode (1958)
		12	cell suspension	b10	lactate	30	7.8	na	Harrison and Thode (1958)
		12	cell suspension	b10	lactate	30	7.8	na	Harrison and Thode (1958)
		12	cell suspension	b60	lactate	37	7.2	c7	Kemp and Thode (1968)
		12	cell suspension	b60	lactate	20	7.2	c1.8	Kemp and Thode (1968)
		12	cell suspension	b60	lactate	20	7.2	c1.8	Kemp and Thode (1968)
		12	cell suspension	b60	ethanol	28	7.2	c2.8	Kemp and Thode (1968)
		12	batch	14.1	lactate	30	7	na	Mangalo et al. (2008)
		12	batch	7.9	lactate	30	7	na	Matsu'ura et al. (2016)
		12	batch	59.5	lactate	25	7.6	na	McCready (1975)
		12	batch	57.1	lactate	24	7.6	na	McCready (1975)
		13	cell suspension	b20	lactate	30	7.8	c5.6	Harrison and Thode (1958)
		13	cell suspension	b1.4	lactate	30	7.8	na	Harrison and Thode (1958)
		13	cell suspension	b20	lactate	36	7.8	c4.6	Harrison and Thode (1958)
		13	cell suspension	b20	lactate	36	7.8	c4.6	Harrison and Thode (1958)
		13	cell suspension	b20	lactate	36	7.8	c4.6	Harrison and Thode (1958)
		13	cell suspension	b20	lactate	36	7.8	c4.6	Harrison and Thode (1958)
		13	cell suspension	b20	lactate	36	7.8	c4.6	Harrison and Thode (1958)
		13	cell suspension	59.1	hydrogen	15	7.8	1.5	Kaplan and Rittenberg (1964)
		13	cell suspension	b60	lactate	36	7.2	c5.8	Kemp and Thode (1968)
		13	cell suspension	b60	lactate	36	7.2	c5.8	Kemp and Thode (1968)
		13	cell suspension	b60	lactate	35	7.2	c1.4	Kemp and Thode (1968)
		13	batch	8.3	lactate	30	7	na	Matsu'ura et al. (2016)
		13	batch	7.9	lactate	30	7	na	Matsu'ura et al. (2016)
		13	batch	8.6	lactate	30	7	na	Matsu'ura et al. (2016)
		13	batch	15.1	lactate	37	7	na	Matsu'ura et al. (2016)
		14	cell suspension	b60	lactate	36	7.8	c5	Harrison and Thode (1958)
		14	cell suspension	b60	lactate	36	7.8	c4.7	Harrison and Thode (1958)
		14	cell suspension	b60	lactate	36	7.8	c4.7	Harrison and Thode (1958)
		14	cell suspension	b60	lactate	36	7.8	c4.3	Harrison and Thode (1958)
		14	cell suspension	59.2	hydrogen	20	7.8	3.5	Kaplan and Rittenberg (1964)
		14	cell suspension	59.3	hydrogen	10	7.8	0.8	Kaplan and Rittenberg (1964)
		14	cell suspension	59.1	hydrogen	25	7.8	5.4	Kaplan and Rittenberg (1964)
		14	cell suspension	59.7	hydrogen	5	7.8	0.1	Kaplan and Rittenberg (1964)
		14	cell suspension	b60	lactate	27	7.2	c4.2	Kemp and Thode (1968)
		14	cell suspension	b60	lactate	27	7.2	c4.2	Kemp and Thode (1968)
		14	batch	7.3	lactate	30	7	na	Matsu'ura et al. (2016)
		14	batch	8	lactate	30	7	na	Matsu'ura et al. (2016)
		14	batch	14.7	lactate	37	7	na	Matsu'ura et al. (2016)
		14	batch	14.8	lactate	37	7	na	Matsu'ura et al. (2016)
		15	cell suspension	b60	lactate	36	7.8	c5.4	Harrison and Thode (1958)
		15	cell suspension	b20	lactate	30	7.8	c0.8	Harrison and Thode (1958)
		15	cell suspension	b20	lactate	30	7.8	c1.2	Harrison and Thode (1958)
		15	cell suspension	b20	lactate	30	7.8	c0.7	Harrison and Thode (1958)
		15	cell suspension	b20	lactate	30	7.8	c0.4	Harrison and Thode (1958)
		15	cell suspension	b60	lactate	35	7.2	c3.6	Kemp and Thode (1968)
		15	batch	8	lactate	30	7	na	Matsu'ura et al. (2016)
		15	batch	8.2	lactate	30	7	na	Matsu'ura et al. (2016)
		15	batch	8	lactate	30	7	na	Matsu'ura et al. (2016)
		15	batch	8.3	lactate	30	7	na	Matsu'ura et al. (2016)
		15	batch	15.3	lactate	37	7	na	Matsu'ura et al. (2016)
		16	continuous	145.7	lactate	40	7.2	2.4	Chambers et al. (1975)
		16	continuous	145.7	lactate	23	7.2	2.9	Chambers et al. (1975)
		16	cell suspension	59.1	lactate	25	7.8	1.4	Kaplan and Rittenberg (1964)
		16	cell suspension	59.6	lactate	35	7.8	9.2	Kaplan and Rittenberg (1964)
		16	cell suspension	59.1	lactate	25	7.8	1.4	Kaplan and Rittenberg (1964)
		16	cell suspension	59.6	lactate	35	7.8	9.2	Kaplan and Rittenberg (1964)
		16	cell suspension	b60	lactate	36	7.2	c3.8	Kemp and Thode (1968)
		16	cell suspension	b60	lactate	35	6.2	c4.7	Kemp and Thode (1968)
		16	cell suspension	b60	lactate	36	7.2	c3.8	Kemp and Thode (1968)
		16	batch	7	lactate	25	7	na	Matsu'ura et al. (2016)
		16	batch	9.7	lactate	30	7	na	Matsu'ura et al. (2016)
		17	continuous	145.7	lactate	30	7.2	5.1	Chambers et al. (1975)
		17	continuous	145.7	lactate	30	7.2	2.1	Chambers et al. (1975)
		17	continuous	145.7	lactate	30	7.2	1.8	Chambers et al. (1975)
		17	cell suspension	59	hydrogen	30	7.8	10	Kaplan and Rittenberg (1964)
		17	cell suspension	59.6	lactate	15	7.8	1.8	Kaplan and Rittenberg (1964)
		17	cell suspension	59.6	lactate	15	7.8	1.8	Kaplan and Rittenberg (1964)
		17	cell suspension	b60	lactate	25	7.2	c2.4	Kemp and Thode (1968)
		17	cell suspension	b60	lactate	40	7.2	c6.2	Kemp and Thode (1968)
		17	cell suspension	b60	lactate	11	7.2	c0.2	Kemp and Thode (1968)
		17	cell suspension	b60	lactate	35	7.2	c4.9	Kemp and Thode (1968)
		17	cell suspension	b60	lactate	35	7.2	c4.8	Kemp and Thode (1968)
		17	cell suspension	b60	lactate	35	7.2	c4.4	Kemp and Thode (1968)
		17	batch	9.3	lactate	30	7	na	Matsu'ura et al. (2016)
		17	batch	16.1	lactate	37	7	na	Matsu'ura et al. (2016)
		18	continuous	145.7	lactate	30	7.2	2.3	Chambers et al. (1975)
		18	continuous	145.7	lactate	30	7.2	8.1	Chambers et al. (1975)
		18	cell suspension	b20	lactate	30	7.8	c0.9	Harrison and Thode (1958)
		18	cell suspension	59	lactate	30	7.8	1.3	Kaplan and Rittenberg (1964)
		18	cell suspension	b60	lactate	38	7.2	c4.7	Kemp and Thode (1968)
		18	cell suspension	b60	lactate	20	7.2	c1.1	Kemp and Thode (1968)
		18	cell suspension	b60	lactate	35	7.2	c4.7	Kemp and Thode (1968)
		18	cell suspension	b60	lactate	35	8.2	c6.6	Kemp and Thode (1968)
		18	cell suspension	b60	lactate	20	7.2	c1.1	Kemp and Thode (1968)
		18	batch	15.4	lactate	37	7	na	Matsu'ura et al. (2016)
		19	continuous	145.7	lactate	30	7.2	1.7	Chambers et al. (1975)
		19	continuous	145.7	lactate	30	8.1	na	Chambers et al. (1975)
		19	continuous	145.7	lactate	30	7.1	na	Chambers et al. (1975)
		19	cell suspension	b60	lactate	26	7.2	c1.9	Kemp and Thode (1968)
		19	cell suspension	b60	lactate	26	7.2	c1.9	Kemp and Thode (1968)
		19	cell suspension	b60	mannose	36	7.2	c0.3	Kemp and Thode (1968)
		19	cell suspension	b60	mucin	36	7.2	c0.4	Kemp and Thode (1968)
		19	cell suspension	b60	lactate	35	7.2	c0.8	Kemp and Thode (1968)
		20	continuous	145.7	lactate	30	7.2	3.8	Chambers et al. (1975)
		20	batch	110.8	lactate	10	8	na	Jones and Starkey (1957)
		20	cell suspension	b60	lactate	35	7.2	c0.09	Kemp and Thode (1968)
		20	cell suspension	b60	mucin	26	7.2	c0.2	Kemp and Thode (1968)
		20	batch	14.3	lactate	37	7	na	Matsu'ura et al. (2016)
		21	continuous	145.7	lactate	35	7.2	3.3	Chambers et al. (1975)
		21	cell suspension	b60	lactate	35	7.2	c4.2	Kemp and Thode (1968)
		22	continuous	145.7	lactate	30	7.2	1.7	Chambers et al. (1975)
		22	continuous	145.7	lactate	30	7.2	3.2	Chambers et al. (1975)
		22	batch	111.8	lactate	10	8	na	Jones and Starkey (1957)
		22	cell suspension	b60	lactate	35	7.2	c1.1	Kemp and Thode (1968)
		22	batch	8	lactate	30	7	na	Matsu'ura et al. (2016)
		22	batch	7.6	lactate	30	7	na	Matsu'ura et al. (2016)
		22	batch	14.5	lactate	37	7	na	Matsu'ura et al. (2016)
		23	continuous	145.7	lactate	30	7.2	3.2	Chambers et al. (1975)
		23	continuous	145.7	lactate	30	7.2	3.4	Chambers et al. (1975)
		23	continuous	145.7	lactate	33	7.2	3.2	Chambers et al. (1975)
		23	batch	119.3	lactate	16	8	na	Jones and Starkey (1957)
		23	cell suspension	b60	lactate	30	7.2	c1	Kemp and Thode (1968)
		24	continuous	145.7	lactate	30	7.2	3.4	Chambers et al. (1975)
		24	continuous	145.7	lactate	33	7.2	3.3	Chambers et al. (1975)
		24	continuous	145.7	lactate	35	7.2	3.3	Chambers et al. (1975)
		24	batch	112.2	lactate	10	8	na	Jones and Starkey (1957)
		24	cell suspension	b60	dextrose	36	7.2	c0.09	Kemp and Thode (1968)
		24	cell suspension	b60	glucosamine	36	7.2	c0.09	Kemp and Thode (1968)
		25	continuous	145.7	lactate	40	7.2	3.7	Chambers et al. (1975)
		25	continuous	145.7	lactate	40	7.2	2.3	Chambers et al. (1975)
		25	continuous	145.7	lactate	30	6.9	2.6	Chambers et al. (1975)
		25	batch	115.9	lactate	16	8	na	Jones and Starkey (1957)
		25	batch	114	lactate	16	8	na	Jones and Starkey (1957)
		26	continuous	145.7	lactate	30	7.2	0.3	Chambers et al. (1975)
		26	continuous	145.7	lactate	37	7.2	3.3	Chambers et al. (1975)
		27	continuous	145.7	lactate	30	7.2	0.4	Chambers et al. (1975)
		27	continuous	145.7	lactate	30	7.2	0.3	Chambers et al. (1975)
		27	continuous	145.7	lactate	30	7.2	2.4	Chambers et al. (1975)
		27	batch	119.3	lactate	16	8	na	Jones and Starkey (1957)
		27	batch	116.9	lactate	16	8	na	Jones and Starkey (1957)
		28	continuous	145.7	lactate	30	7.2	0.3	Chambers et al. (1975)
		30	continuous	145.7	lactate	30	7.2	0.3	Chambers et al. (1975)
		30	continuous	145.7	lactate	30	7.6	2.3	Chambers et al. (1975)
		30	continuous	145.7	lactate	30	7.4	2.6	Chambers et al. (1975)
		31	continuous	145.7	lactate	30	7.2	0.3	Chambers et al. (1975)
		32	continuous	145.7	lactate	30	7.2	0.6	Chambers et al. (1975)
		34	continuous	145.7	lactate	30	7.2	0.6	Chambers et al. (1975)
		35	continuous	145.7	lactate	30	7.2	0.7	Chambers et al. (1975)
		35	continuous	145.7	lactate	30	7.2	0.7	Chambers et al. (1975)
		35	continuous	145.7	lactate	30	7.2	0.7	Chambers et al. (1975)
	Desulfovibrio inopinatus	7	batch	20.4	lactate	25	7	na	Zaarur et al. (2017)	AF177276	AUBP01000001	KE386882
		8	batch	19.4	lactate	25	7	155	Zaarur et al. (2017)
		10	batch	18.9	lactate	25	7	na	Zaarur et al. (2017)
		10	batch	15.7	lactate	25	7	93	Zaarur et al. (2017)
		10	batch	14.1	lactate	25	7	67	Zaarur et al. (2017)
		13	batch	15.7	lactate	25	7	146	Zaarur et al. (2017)
		15	batch	13.3	lactate	25	7	547	Zaarur et al. (2017)
		16	batch	12.7	lactate	25	7	180	Zaarur et al. (2017)
		18	batch	20.8	fructose	25	7	na	Zaarur et al. (2017)
		27	batch	20.2	malate	25	7	na	Zaarur et al. (2017)
		29	batch	16.9	fructose	25	7	52	Zaarur et al. (2017)
		30	batch	20.6	fructose	25	7	na	Zaarur et al. (2017)
		31	batch	17.3	fructose	25	7	82	Zaarur et al. (2017)
		31	batch	17.7	fructose	25	7	111	Zaarur et al. (2017)
		32	batch	16.3	malate	25	7	59	Zaarur et al. (2017)
		36	batch	15.6	malate	25	7	223	Zaarur et al. (2017)
		40	batch	13.1	malate	25	7	96	Zaarur et al. (2017)
	Desulfovibrio oxyclinae	5	batch	na	lactate	28	7.6	69.1	Detmers et al. (2001)	U33316	EF442883	AQXE01000008
	Desulfovibrio sp. DMSS-1	3	batch	2.7	pyruvate	20	7.2	na	Sim (2019)	JF968436	na	na
		5	batch	18.4	lactate	25	7	862	Zaarur et al. (2017)
		5	batch	19.9	lactate	25	7	165	Zaarur et al. (2017)
		6	batch	15.6	lactate	22	7.5	25.8	Antler et al. (2017)
		6	batch	19.8	lactate	20	7.5	22.4	Sim et al. (2011b)
		6	batch	20.9	lactate	25	7	na	Zaarur et al. (2017)
		7	batch	15.6	lactate	22	7.5	31.4	Antler et al. (2017)
		7	batch	17.1	lactate	20	7.5	24.1	Sim et al. (2011b)
		7	batch	20.1	pyruvate	20	7.5	12.1	Sim et al. (2011b)
		7	batch	17.3	lactate	20	7.5	28.1	Sim et al. (2012)
		7	batch	16.7	lactate	20	7.5	25.1	Sim et al. (2012)
		8	batch	15.6	lactate	22	7.5	12.6	Antler et al. (2017)
		8	batch	15.6	lactate	22	7.5	17.7	Antler et al. (2017)
		8	batch	16.8	lactate	20	7.5	62.4	Sim et al. (2012)
		8	batch	16.7	lactate	20	7.5	62.9	Sim et al. (2012)
		8	batch	16.2	lactate	25	7	676	Zaarur et al. (2017)
		9	batch	18.3	glycerol	20	7.5	14.4	Sim et al. (2011b)
		9	batch	18.4	pyruvate	20	7.5	9	Sim et al. (2011b)
		10	batch	19.5	glycerol	20	7.5	19.3	Sim et al. (2011b)
		10	batch	16.9	lactate	20	7.5	20.1	Sim et al. (2012)
		12	batch	10.6	pyruvate	20	7.2	na	Sim (2019)
		12	batch	16.4	lactate	20	7.5	18.7	Sim et al. (2012)
		13	batch	16.7	ethanol	22	7.5	12.6	Antler et al. (2017)
		14	batch	18.7	fructose	22	7.5	9.1	Antler et al. (2017)
		14	batch	16.7	ethanol	22	7.5	23.8	Antler et al. (2017)
		14	batch	18.6	ethanol	20	7.5	10.1	Sim et al. (2011b)
		15	batch	16.7	ethanol	22	7.5	12.4	Antler et al. (2017)
		15	batch	19.2	ethanol	20	7.5	14.4	Sim et al. (2011b)
		15	batch	17.7	ethanol	20	7.5	11.2	Sim et al. (2011b)
		16	batch	20.1	ethanol	20	7.5	10.1	Sim et al. (2011b)
		16	batch	19.4	malate	20	7.5	13	Sim et al. (2011b)
		17	batch	17.6	malate	20	7.5	5.3	Sim et al. (2012)
		18	batch	17.4	malate	20	7.5	6.6	Sim et al. (2011b)
		18	batch	17.8	malate	20	7.5	4.1	Sim et al. (2012)
		19	batch	17.7	malate	20	7.5	4.9	Sim et al. (2012)
		19	batch	17.3	malate	20	7.5	4.3	Sim et al. (2012)
		21	batch	17.2	malate	22	7.5	13.6	Antler et al. (2017)
		21	continuous	11	lactate	20	7.5	7.4	Sim et al. (2011b)
		22	batch	17.2	malate	22	7.5	8.8	Antler et al. (2017)
		22	batch	17.8	malate	20	7.5	6.5	Sim et al. (2012)
		23	batch	17.7	malate	20	7.5	8.3	Sim et al. (2012)
		23	batch	17.6	malate	20	7.5	8.5	Sim et al. (2012)
		25	batch	18.7	fructose	22	7.5	3.7	Antler et al. (2017)
		25	batch	18.7	malate	20	7.5	2.9	Sim et al. (2012)
		29	batch	19.5	malate	20	7.5	2.2	Sim et al. (2012)
		30	batch	17.4	fructose	20	7.5	2.9	Sim et al. (2011b)
		32	batch	18.7	fructose	22	7.5	2.3	Antler et al. (2017)
		32	batch	18	fructose	20	7.5	2.6	Sim et al. (2011b)
		36	continuous	11	lactate	20	7.5	1.9	Sim et al. (2011b)
		37	continuous	11	lactate	20	7.5	1.7	Sim et al. (2011b)
		39	batch	19.5	fructose	20	7.5	3.2	Sim et al. (2011b)
		44	batch	17.9	glucose	20	7.5	0.7	Sim et al. (2011b)
		46	batch	1.9	glucose	20	7.5	1.6	Sim et al. (2011a)
		53	batch	19.5	glucose	22	7.5	0.6	Antler et al. (2017)
		53	continuous	11	glucose	20	7.5	1.6	Sim et al. (2011a)
		53	batch	19	glucose	20	7.5	0.8	Sim et al. (2011a)
		55	batch	19.5	glucose	22	7.5	0.5	Antler et al. (2017)
		56	batch	20.6	glucose + amino acids	20	7.5	na	Sim et al. (2011a)
		58	batch	19.6	glucose	20	7.5	1	Sim et al. (2011a)
		58	batch	20.9	glucose	20	7.5	na	Sim et al. (2011a)
		59	batch	20.1	glucose	20	7.5	na	Sim et al. (2011a)
		60	batch	20.3	glucose	20	7.5	1	Sim et al. (2011a)
		61	batch	19.5	glucose	22	7.5	0.5	Antler et al. (2017)
		61	batch	1.9	glucose	20	7.5	na	Sim et al. (2011a)
		62	batch	20.3	glucose + amino acids	20	7.5	na	Sim et al. (2011a)
		63	batch	20.9	glucose	20	7.5	0.9	Sim et al. (2011a)
		65	batch	20.9	glucose	20	7.5	0.3	Sim et al. (2011a)
		66	batch	20.9	glucose	20	7.5	0.6	Sim et al. (2011a)
	Desulfovibrio sp. str. X	5	batch	na	lactate	28	7.6	36	Detmers et al. (2001)	na	na	na
	Desulfovibrio vulgaris	1	batch	29.8	lactate	33	7.2	64.7	Pellerin et al. (2018)	NR_074446	Z69372	CABHLV010000001
		2	batch	b60	lactate	30	7.6	na	McCready (1975)
		3	cell suspension	59.3	hydrogen	10	7.8	0.4	Kaplan and Rittenberg (1964)
		3	batch	b60	lactate	30	7.6	na	McCready (1975)
		3	batch	29.8	lactate	33	7.2	na	Pellerin et al. (2018)
		3	batch	29.6	lactate	33	7.2	72.5	Pellerin et al. (2018)
		3	batch	27.8	lactate	33	7.2	84.8	Pellerin et al. (2018)
		3	batch	29.1	lactate	33	7.2	100.2	Pellerin et al. (2018)
		3	batch	28.9	lactate	33	7.2	91.7	Pellerin et al. (2018)
		4	batch	29.7	lactate	33	7.2	na	Pellerin et al. (2018)
		4	batch	29	lactate	33	7.2	96.2	Pellerin et al. (2018)
		4	batch	28.3	lactate	33	7.2	86.5	Pellerin et al. (2018)
		4	batch	29	lactate	33	7.2	93	Pellerin et al. (2018)
		5	cell suspension	59.7	lactate	0	7.8	0.06	Kaplan and Rittenberg (1964)
		5	cell suspension	59.3	hydrogen	10	7.8	1.2	Kaplan and Rittenberg (1964)
		5	batch	b60	lactate	30	7.6	na	McCready (1975)
		5	batch	28.8	lactate	33	7.2	na	Pellerin et al. (2018)
		5	batch	28.8	lactate	33	7.2	na	Pellerin et al. (2018)
		5	batch	28.3	lactate	33	7.2	na	Pellerin et al. (2018)
		5	batch	29.2	lactate	33	7.2	99.7	Pellerin et al. (2018)
		5	batch	29.1	lactate	33	7.2	110.5	Pellerin et al. (2018)
		6	cell suspension	59	hydrogen	20	7.8	5.7	Kaplan and Rittenberg (1964)
		6	cell suspension	59.1	hydrogen	20	7.8	3.2	Kaplan and Rittenberg (1964)
		6	batch	29.1	lactate	33	7.2	48.9	Pellerin et al. (2015)
		6	batch	29.1	lactate	33	7.2	99.6	Pellerin et al. (2015)
		6	batch	29.4	lactate	33	7.2	104.7	Pellerin et al. (2015)
		7	batch	29.3	lactate	33	7.2	85.5	Pellerin et al. (2015)
		7	batch	27.5	lactate	33	7.2	89.4	Pellerin et al. (2015)
		7	batch	29.4	lactate	33	7.2	77.6	Pellerin et al. (2015)
		7	batch	29	lactate	33	7.2	59.6	Pellerin et al. (2015)
		7	batch	29.4	lactate	33	7.2	122.6	Pellerin et al. (2015)
		8	cell suspension	59.3	hydrogen	30	7.8	2	Kaplan and Rittenberg (1964)
		8	batch	58.9	lactate	30	7.6	na	McCready (1975)
		8	batch	59.4	lactate	30	7.6	na	McCready (1975)
		8	batch	29.6	lactate	33	7.2	90.3	Pellerin et al. (2015)
		8	batch	29.7	lactate	33	7.2	73.5	Pellerin et al. (2015)
		8	batch	28.8	lactate	33	7.2	76.6	Pellerin et al. (2015)
		8	batch	29	lactate	33	7.2	100.6	Pellerin et al. (2015)
		8	batch	29.2	lactate	33	7.2	na	Pellerin et al. (2018)
		9	cell suspension	59.3	hydrogen	30	7.8	2.9	Kaplan and Rittenberg (1964)
		9	batch	28.8	lactate	33	7.2	72.7	Pellerin et al. (2015)
		9	batch	29	lactate	33	7.2	120.2	Pellerin et al. (2015)
		9	batch	29.2	lactate	33	7.2	na	Pellerin et al. (2018)
		9	batch	29.3	lactate	33	7.2	na	Pellerin et al. (2018)
		10	cell suspension	59	hydrogen	30	7.8	10.5	Kaplan and Rittenberg (1964)
		10	cell suspension	59.2	lactate	10	7.8	0.6	Kaplan and Rittenberg (1964)
		10	batch	58.6	lactate	30	7.6	na	McCready (1975)
		10	batch	59	lactate	30	7.6	na	McCready (1975)
		10	cell suspension	b60	lactate	30	7.6	na	McCready (1975)
		10	batch	29.6	lactate	33	7.2	70.5	Pellerin et al. (2015)
		10	batch	29.9	lactate	33	7.2	94	Pellerin et al. (2015)
		10	batch	29.9	lactate	33	7.2	78.3	Pellerin et al. (2015)
		10	batch	29.1	lactate	33	7.2	58	Pellerin et al. (2015)
		10	batch	15.7	lactate	37	7.3	47.1	Sim et al. (2013)
		11	cell suspension	59.3	hydrogen	30	7.8	5.4	Kaplan and Rittenberg (1964)
		11	cell suspension	59.2	hydrogen	30	7.8	9.1	Kaplan and Rittenberg (1964)
		11	continuous	na	lactate	25	7	181.2	Leavitt et al. (2013)
		13	continuous	na	lactate	25	7	97.9	Leavitt et al. (2013)
		13	batch	32.5	lactate	37	7.2	na	Leavitt et al. (2016)
		14	continuous	na	lactate	25	7	84.4	Leavitt et al. (2013)
		15	cell suspension	59.3	lactate	30	7.8	5.1	Kaplan and Rittenberg (1964)
		15	cell suspension	59.3	lactate	20	7.8	1.9	Kaplan and Rittenberg (1964)
		15	continuous	na	lactate	25	7	51.4	Leavitt et al. (2013)
		15	continuous	na	lactate	25	7	63.5	Leavitt et al. (2013)
		15	continuous	na	lactate	25	7	66.6	Leavitt et al. (2013)
		15	continuous	na	lactate	25	7	62.9	Leavitt et al. (2013)
		15	continuous	na	lactate	25	7	113.8	Leavitt et al. (2013)
		15	continuous	na	lactate	25	7	146.7	Leavitt et al. (2013)
		15	batch	18.4	pyruvate	37	7.3	20	Sim et al. (2013)
		16	cell suspension	59.2	lactate	45	7.8	9.6	Kaplan and Rittenberg (1964)
		16	continuous	na	lactate	25	7	60.6	Leavitt et al. (2013)
		17	cell suspension	59.2	ethanol	30	7.8	3.8	Kaplan and Rittenberg (1964)
		17	cell suspension	59.1	lactate	40	7.8	8.1	Kaplan and Rittenberg (1964)
		17	continuous	na	lactate	25	7	41.8	Leavitt et al. (2013)
		17	continuous	na	lactate	25	7	145.3	Leavitt et al. (2013)
		17	continuous	na	lactate	25	7	100.7	Leavitt et al. (2013)
		17	continuous	na	lactate	25	7	94.6	Leavitt et al. (2013)
		17	continuous	na	lactate	25	7	508.6	Leavitt et al. (2013)
		18	continuous	0.3	lactate	25	7	na	Bradley et al. (2016)
		18	continuous	na	lactate	25	7	91.5	Leavitt et al. (2013)
		18	continuous	na	lactate	25	7	91.5	Leavitt et al. (2013)
		18	continuous	na	lactate	25	7	56.6	Leavitt et al. (2013)
		18	continuous	na	lactate	25	7	46.1	Leavitt et al. (2013)
		18	continuous	na	lactate	25	7	38.4	Leavitt et al. (2013)
		18	continuous	na	lactate	25	7	37.3	Leavitt et al. (2013)
		19	continuous	0.4	lactate	25	7	na	Bradley et al. (2016)
		19	cell suspension	59.6	lactate	0	7.8	0.1	Kaplan and Rittenberg (1964)
		19	cell suspension	59.1	lactate	35	7.8	6	Kaplan and Rittenberg (1964)
		19	continuous	na	lactate	25	7	51.3	Leavitt et al. (2013)
		19	continuous	na	lactate	25	7	32.6	Leavitt et al. (2013)
		19	continuous	na	lactate	25	7	55.5	Leavitt et al. (2013)
		20	cell suspension	59.2	lactate	30	7.8	3.7	Kaplan and Rittenberg (1964)
		20	continuous	na	lactate	25	7	47.5	Leavitt et al. (2013)
		20	continuous	na	lactate	25	7	57.7	Leavitt et al. (2013)
		21	cell suspension	59.2	lactate	30	7.8	3.6	Kaplan and Rittenberg (1964)
		21	cell suspension	59.2	lactate	30	7.8	3.8	Kaplan and Rittenberg (1964)
		21	continuous	na	lactate	25	7	61.3	Leavitt et al. (2013)
		21	continuous	na	lactate	25	7	53.4	Leavitt et al. (2013)
		22	continuous	0.1	lactate	25	7	na	Bradley et al. (2016)
		22	continuous	na	lactate	25	7	92.2	Leavitt et al. (2013)
		22	continuous	na	lactate	25	7	33.5	Leavitt et al. (2013)
		22	continuous	na	lactate	25	7	40	Leavitt et al. (2013)
		22	continuous	na	lactate	25	7	42.1	Leavitt et al. (2013)
		22	continuous	na	lactate	25	7	45.1	Leavitt et al. (2013)
		23	continuous	0.3	lactate	25	7	na	Bradley et al. (2016)
		23	continuous	na	lactate	25	7	109	Leavitt et al. (2013)
		24	continuous	0.4	lactate	25	7	na	Bradley et al. (2016)
		24	continuous	0.5	lactate	25	7	na	Bradley et al. (2016)
		24	continuous	2.2	lactate	25	7	na	Bradley et al. (2016)
		24	continuous	2.6	lactate	25	7	na	Bradley et al. (2016)
		25	continuous	0.3	lactate	25	7	na	Bradley et al. (2016)
		26	continuous	0.4	lactate	25	7	na	Bradley et al. (2016)
		26	continuous	0.3	lactate	25	7	na	Bradley et al. (2016)
		26	continuous	0.4	lactate	25	7	na	Bradley et al. (2016)
		26	continuous	3.9	lactate	25	7	na	Bradley et al. (2016)
		26	cell suspension	59.2	ethanol	30	7.8	1.6	Kaplan and Rittenberg (1964)
		26	cell suspension	59.1	lactate	30	7.8	4.9	Kaplan and Rittenberg (1964)
		27	continuous	0.4	lactate	25	7	na	Bradley et al. (2016)
		27	continuous	2.9	lactate	25	7	na	Bradley et al. (2016)
		27	continuous	na	lactate	25	7	66.7	Leavitt et al. (2013)
		28	continuous	0.3	lactate	25	7	na	Bradley et al. (2016)
		28	continuous	3.1	lactate	25	7	na	Bradley et al. (2016)
		28	continuous	5.2	lactate	25	7	na	Bradley et al. (2016)
		29	continuous	na	lactate	25	7	10.1	Leavitt et al. (2013)
		29	continuous	na	lactate	25	7	3.3	Leavitt et al. (2013)
		30	cell suspension	59.3	lactate	20	7.8	1.4	Kaplan and Rittenberg (1964)
		31	continuous	0.2	lactate	25	7	na	Bradley et al. (2016)
		31	continuous	1.5	lactate	25	7	na	Bradley et al. (2016)
		31	continuous	na	lactate	25	7	52.7	Leavitt et al. (2013)
		33	continuous	2.3	lactate	25	7	na	Bradley et al. (2016)
		35	cell suspension	59.4	ethanol	30	7.8	0.3	Kaplan and Rittenberg (1964)
		36	cell suspension	59.3	lactate	10	7.8	0.4	Kaplan and Rittenberg (1964)
		36	continuous	19.7	pyruvate	37	7.3	8.9	Sim et al. (2013)
		39	continuous	na	lactate	25	7	75.2	Leavitt et al. (2013)
		39	continuous	na	lactate	25	7	4.8	Leavitt et al. (2013)
		42	cell suspension	59.3	ethanol	30	7.8	0.3	Kaplan and Rittenberg (1964)
		44	cell suspension	59.4	ethanol	20	7.8	0.1	Kaplan and Rittenberg (1964)
		45	continuous	na	lactate	25	7	13	Leavitt et al. (2013)
		46	cell suspension	59.4	ethanol	20	7.8	0.2	Kaplan and Rittenberg (1964)
		46	continuous	na	lactate	25	7	3.7	Leavitt et al. (2013)
		47	continuous	na	lactate	25	7	3.4	Leavitt et al. (2013)
		47	continuous	na	lactate	25	7	2	Leavitt et al. (2013)
		50	continuous	na	lactate	25	7	3.3	Leavitt et al. (2013)
		50	continuous	na	lactate	25	7	5	Leavitt et al. (2013)
		52	continuous	na	lactate	25	7	0.9	Leavitt et al. (2013)
		54	continuous	na	lactate	25	7	5.8	Leavitt et al. (2013)
		54	continuous	na	lactate	25	7	5.9	Leavitt et al. (2013)
		55	continuous	na	lactate	25	7	1.1	Leavitt et al. (2013)
	Maridesulfovibrio salexigens	9	batch	54.5	lactate	30	7.6	na	McCready (1975)	NR_102801	EF442887	NC_012881
		9	batch	59.6	lactate	30	7.6	na	McCready (1975)
		10	batch	59.2	lactate	30	7.6	na	McCready (1975)
		10	batch	58.8	lactate	30	7.6	na	McCready (1975)
		10	batch	57.6	lactate	30	7.6	na	McCready (1975)
		11	batch	59.3	lactate	30	7.6	na	McCready (1975)
	MT-96	18	batch	16	lactate	60	0	na	Bottcher et al. (1999)	na	na	na
	Oleidesulfovibrio alaskensis	0	batch	0.4	pyruvate	20	7.2	na	Sim (2019)	NR_029338	CP000112	NC_007519
		1	continuous	0.5	lactate	25	7	na	Bradley et al. (2016)
		2	continuous	0.4	lactate	25	7	na	Bradley et al. (2016)
		2	continuous	0.4	lactate	25	7	na	Bradley et al. (2016)
		2	continuous	0.4	lactate	25	7	na	Bradley et al. (2016)
		4	continuous	1.7	lactate	25	7	na	Bradley et al. (2016)
		4	batch	15.5	lactate	32	7.2	c290	Sim et al. (2017)
		5	continuous	1.5	lactate	25	7	na	Bradley et al. (2016)
		5	continuous	1.4	lactate	25	7	na	Bradley et al. (2016)
		5	continuous	1.2	lactate	25	7	na	Bradley et al. (2016)
		5	continuous	2.2	lactate	25	7	na	Bradley et al. (2016)
		6	continuous	1.9	lactate	25	7	na	Bradley et al. (2016)
		6	continuous	1.4	lactate	25	7	na	Bradley et al. (2016)
		10	continuous	4.9	lactate	25	7	na	Bradley et al. (2016)
		11	batch	8.8	pyruvate	20	7.2	na	Sim (2019)
		14	continuous	5.3	lactate	25	7	na	Bradley et al. (2016)
		14	continuous	5.4	lactate	25	7	na	Bradley et al. (2016)
		15	continuous	6.2	lactate	25	7	na	Bradley et al. (2016)
	PRTOL1	30	batch	0.5	benzoate	28	7.1	61	Kleikemper et al. (2004)	U49429	na	na
		32	batch	0.2	toluene	28	7.1	390	Bolliger et al. (2001)
		32	batch	0.7	acetate	28	7.1	150	Kleikemper et al. (2004)
		33	batch	0.7	3-phynylpropionate	28	7.1	13	Kleikemper et al. (2004)
		34	batch	1.9	toluene	28	7.1	65	Bolliger et al. (2001)
		36	batch	0.6	pyruvate	28	7.1	11	Kleikemper et al. (2004)
		47	batch	0.6	toluene	28	7.1	22	Bolliger et al. (2001)
	Pseudodesulfovibrio halophilus	2	batch	na	lactate	28	7.6	33.1	Detmers et al. (2001)	U48243	na	AF482461
	Pseudodesulfovibrio profundus	4	batch	na	lactate	28	7.6	17	Detmers et al. (2001)	U90726	EF442886	LT907975
	Solidesulfovibrio carbinolicus	9	batch	18.8	ethanol	20	7.2	c181	Sim et al. (2021)	NR_043038	CP026538	CP026538
		10	batch	16	ethanol	20	7.2	c124	Sim et al. (2021)
		10	batch	15.8	propanol	20	7.2	na	Sim et al. (2021)
		10	batch	16	butanol	20	7.2	na	Sim et al. (2021)
		36	batch	16.2	methanol	20	7.2	c4.1	Sim et al. (2021)
	Solidesulfovibrio fructosivorans	13	batch	17.1	lactate	25	7	88	Zaarur et al. (2017)	AF050101	AECZ01000018	AECZ01000036
		13	batch	17.2	lactate	25	7	na	Zaarur et al. (2017)
		14	batch	18.2	lactate	25	7	101	Zaarur et al. (2017)
		15	batch	19.4	lactate	25	7	129	Zaarur et al. (2017)
		21	batch	20.8	pyruvate	25	7	na	Zaarur et al. (2017)
		24	batch	20.8	fructose	25	7	na	Zaarur et al. (2017)
		26	batch	20	pyruvate	25	7	42	Zaarur et al. (2017)
		27	batch	19.1	pyruvate	25	7	na	Zaarur et al. (2017)
		28	batch	20.7	fructose	25	7	20	Zaarur et al. (2017)
		29	batch	20.5	fructose	25	7	18	Zaarur et al. (2017)
		30	batch	19	fructose	25	7	na	Zaarur et al. (2017)
		31	batch	19.9	fructose	25	7	22	Zaarur et al. (2017)
	Thermodesulfatator indicus	1	batch	b28	hydrogen	59	6.3	152.1	Hoek et al. (2006)	NR_025171	EF442880	NC_015681
		1	batch	b28	hydrogen	61	6.3	172.5	Hoek et al. (2006)
		2	fed-batch	b28	hydrogen	70	6.3	463.9	Hoek et al. (2006)
		2	fed-batch	b28	hydrogen	70	6.3	478.7	Hoek et al. (2006)
		2	batch	b28	hydrogen	58	6.3	168.9	Hoek et al. (2006)
		2	batch	b28	hydrogen	55	6.3	115	Hoek et al. (2006)
		2	batch	b28	hydrogen	61	6.3	125.8	Hoek et al. (2006)
		2	batch	b28	hydrogen	55	6.3	173.7	Hoek et al. (2006)
		2	batch	b28	hydrogen	57	6.3	127	Hoek et al. (2006)
		2	batch	b28	hydrogen	61	6.3	197	Hoek et al. (2006)
		3	fed-batch	b28	hydrogen	70	6.3	436.5	Hoek et al. (2006)
		3	fed-batch	b28	hydrogen	70	6.3	443.9	Hoek et al. (2006)
		3	batch	b28	hydrogen	58	6.3	170.1	Hoek et al. (2006)
		3	batch	b28	hydrogen	50	6.3	71.9	Hoek et al. (2006)
		3	batch	b28	hydrogen	45	6.3	98.8	Hoek et al. (2006)
		3	batch	b28	hydrogen	55	6.3	42.5	Hoek et al. (2006)
		3	batch	b28	hydrogen	59	6.3	151.5	Hoek et al. (2006)
		3	batch	b28	hydrogen	64	6.3	231.2	Hoek et al. (2006)
		3	batch	b28	hydrogen	61	6.3	197	Hoek et al. (2006)
		3	batch	b28	hydrogen	52	6.3	96.4	Hoek et al. (2006)
		3	batch	b28	hydrogen	55	6.3	86.2	Hoek et al. (2006)
		3	batch	b28	hydrogen	67	6.3	112.6	Hoek et al. (2006)
		3	batch	b28	hydrogen	57	6.3	232.4	Hoek et al. (2006)
		3	batch	b28	hydrogen	52	6.3	132.4	Hoek et al. (2006)
		3	batch	b28	hydrogen	64	6.3	218	Hoek et al. (2006)
		3	batch	b28	hydrogen	67	6.3	243.2	Hoek et al. (2006)
		4	fed-batch	b28	hydrogen	70	6.3	437.5	Hoek et al. (2006)
		4	batch	b28	hydrogen	50	6.3	76.1	Hoek et al. (2006)
		4	batch	b28	hydrogen	66	6.3	98.8	Hoek et al. (2006)
		4	batch	b28	hydrogen	70	6.3	273.1	Hoek et al. (2006)
		4	batch	b28	hydrogen	48	6.3	48.5	Hoek et al. (2006)
		4	batch	b28	hydrogen	52	6.3	234.2	Hoek et al. (2006)
		4	batch	b28	hydrogen	64	6.3	93.4	Hoek et al. (2006)
		4	batch	b28	hydrogen	73	6.3	197.6	Hoek et al. (2006)
		4	batch	b28	hydrogen	64	6.3	261.1	Hoek et al. (2006)
		4	batch	b28	hydrogen	66	6.3	206.6	Hoek et al. (2006)
		4	batch	b28	hydrogen	70	6.3	225.2	Hoek et al. (2006)
		4	batch	b28	hydrogen	45	6.3	256.3	Hoek et al. (2006)
		5	fed-batch	b28	hydrogen	70	6.3	510.2	Hoek et al. (2006)
		5	fed-batch	b28	hydrogen	70	6.3	535.6	Hoek et al. (2006)
		5	fed-batch	b28	hydrogen	70	6.3	559.8	Hoek et al. (2006)
		5	batch	b28	hydrogen	48	6.3	20.4	Hoek et al. (2006)
		5	batch	b28	hydrogen	70	6.3	49.7	Hoek et al. (2006)
		5	batch	b28	hydrogen	75	6.3	249.7	Hoek et al. (2006)
		5	batch	b28	hydrogen	80	6.3	208.4	Hoek et al. (2006)
		5	batch	b28	hydrogen	73	6.3	250.9	Hoek et al. (2006)
		5	batch	b28	hydrogen	68	6.3	283.9	Hoek et al. (2006)
		5	batch	b28	hydrogen	73	6.3	227	Hoek et al. (2006)
		5	batch	b28	hydrogen	68	6.3	258.7	Hoek et al. (2006)
		6	fed-batch	b28	hydrogen	70	6.3	450.1	Hoek et al. (2006)
		6	fed-batch	b28	hydrogen	70	6.3	554.5	Hoek et al. (2006)
		6	batch	b28	hydrogen	70	6.3	250.3	Hoek et al. (2006)
		6	batch	b28	hydrogen	77	6.3	65.3	Hoek et al. (2006)
		6	batch	b28	hydrogen	75	6.3	176.1	Hoek et al. (2006)
		7	batch	b28	hydrogen	73	6.3	256.9	Hoek et al. (2006)
		8	batch	b28	hydrogen	76	6.3	280.3	Hoek et al. (2006)
		9	batch	b28	hydrogen	76	6.3	142.5	Hoek et al. (2006)
		10	batch	b28	hydrogen	77	6.3	92.8	Hoek et al. (2006)
		24	fed-batch	b28	hydrogen	70	6.3	81.7	Hoek et al. (2006)
		28	fed-batch	b28	hydrogen	70	6.3	119.5	Hoek et al. (2006)
		31	fed-batch	b28	hydrogen	70	6.3	92.1	Hoek et al. (2006)
		31	fed-batch	b28	hydrogen	70	6.3	97.3	Hoek et al. (2006)
		32	fed-batch	b28	hydrogen	70	6.3	79.4	Hoek et al. (2006)
		32	fed-batch	b28	hydrogen	70	6.3	111	Hoek et al. (2006)
		35	fed-batch	b28	hydrogen	70	6.3	89.9	Hoek et al. (2006)
		36	fed-batch	b28	hydrogen	70	6.3	83.5	Hoek et al. (2006)
		38	fed-batch	b28	hydrogen	70	6.3	66.6	Hoek et al. (2006)
	Thermodesulfobacterium commune	5	batch	na	lactate	60	7	45.4	Detmers et al. (2001)	L10662	EF442878	CP008796
	Thermodesulfovibrio yellowstonii	17	batch	na	lactate	60	7	24	Detmers et al. (2001)	L14619	EF442881	11296.1
	TRM1	40	batch	8.1	toluene	30	7.2	na	Mangalo et al. (2007)	na	na	na
	na, Not avsilable
	aTaxon names according to the NCBI taxonomy system
	bInitial concentration in the medium
	cSpecific sulfate reduction rates normalized to optical density were recalculated to the cell-specific rates by using the conversion factor of 3.6×1011 cells/L/A660, 3.3×1011 cells/L/A660, and 2.5×1011 cells/L/A600 for O. alaskensis, S. carbinolicus, D. desulfuricans, respectively.
	References
	Antler, G., Turchyn, A.V., Ono, S., Sivan, O. and Bosak, T., 2017. Combined 34S, 33S and 18O isotope fractionations record different intracellular steps of microbial sulfate reduction. Geochimica et Cosmochimica Acta, 203, pp.364-380.
	Bolliger, C., Schroth, M.H., Bernasconi, S.M., Kleikemper, J. and Zeyer, J., 2001. Sulfur isotope fractionation during microbial sulfate reduction by toluene-degrading bacteria. Geochimica et Cosmochimica Acta, 65(19), pp.3289-3298.
	Böttcher, M.E., Sievert, S.M. and Kuever, J., 1999. Fractionation of sulfur isotopes during dissimilatory reduction of sulfate by a thermophilic gram-negative bacterium at 60 °C. Archives of Microbiology, 172(2), pp.125-128.
	Bradley, A.S., Leavitt, W.D., Schmidt, M., Knoll, A.H., Girguis, P.R. and Johnston, D.T., 2016. Patterns of sulfur isotope fractionation during microbial sulfate reduction. Geobiology, 14(1), pp.91-101.
	Brüchert, V., Knoblauch, C. and Jørgensen, B.B., 2001. Controls on stable sulfur isotope fractionation during bacterial sulfate reduction in Arctic sediments. Geochimica et Cosmochimica Acta, 65(5), pp.763-776.
	Canfield, D.E., Olesen, C.A. and Cox, R.P., 2006. Temperature and its control of isotope fractionation by a sulfate-reducing bacterium. Geochimica et Cosmochimica Acta, 70(3), pp.548-561.
	Chambers, L.A., Trudinger, P.A., Smith, J.W. and Burns, M.S., 1975. Fractionation of sulfur isotopes by continuous cultures of Desulfovibrio desulfuricans. Canadian Journal of Microbiology, 21(10), pp.1602-1607.
	Davidson, M.M., Bisher, M.E., Pratt, L.M., Fong, J., Southam, G., Pfiffner, S.M., Reches, Z. and Onstott, T.C., 2009. Sulfur isotope enrichment during maintenance metabolism in the thermophilic sulfate-reducing bacterium Desulfotomaculum putei. Applied and Environmental Microbiology, 75(17), pp.5621-5630.
	Detmers, J., Brüchert, V., Habicht, K.S. and Kuever, J., 2001. Diversity of sulfur isotope fractionations by sulfate-reducing prokaryotes. Applied and environmental microbiology, 67(2), pp.888-894.
	Eckert, T., Brunner, B., Edwards, E.A. and Wortmann, U.G., 2011. Microbially mediated re-oxidation of sulfide during dissimilatory sulfate reduction by Desulfobacter latus. Geochimica et Cosmochimica Acta, 75(12), pp.3469-3485.
	Farquhar, J., Johnston, D.T., Wing, B.A., Habicht, K.S., Canfield, D.E., Airieau, S. and Thiemens, M.H., 2003. Multiple sulphur isotopic interpretations of biosynthetic pathways: implications for biological signatures in the sulphur isotope record. Geobiology, 1(1), pp.27-36.
	Habicht, K.S., Gade, M., Thamdrup, B., Berg, P. and Canfield, D.E., 2002. Calibration of sulfate levels in the Archean ocean. Science, 298(5602), pp.2372-2374.
	Habicht, K.S., Salling, L., Thamdrup, B. and Canfield, D.E., 2005. Effect of low sulfate concentrations on lactate oxidation and isotope fractionation during sulfate reduction by Archaeoglobus fulgidus strain Z. Applied and Environmental Microbiology, 71(7), pp.3770-3777.
	Harrison, A.G. and Thode, H.G., 1958. Mechanism of the bacterial reduction of sulphate from isotope fractionation studies. Transactions of the Faraday Society, 54, pp.84-92.
	Hoek, J., Reysenbach, A.L., Habicht, K.S. and Canfield, D.E., 2006. Effect of hydrogen limitation and temperature on the fractionation of sulfur isotopes by a deep-sea hydrothermal vent sulfate-reducing bacterium. Geochimica et Cosmochimica Acta, 70(23), pp.5831-5841.
	Johnston, D.T., Farquhar, J., Wing, B.A., Kaufman, A.J., Canfield, D.E. and Habicht, K.S., 2005. Multiple sulfur isotope fractionations in biological systems: a case study with sulfate reducers and sulfur disproportionators. American Journal of Science, 305(6-8), pp.645-660.
	Johnston, D.T., Farquhar, J. and Canfield, D.E., 2007. Sulfur isotope insights into microbial sulfate reduction: When microbes meet models. Geochimica et Cosmochimica Acta, 71(16), pp.3929-3947.
	Jones, G.E. and Starkey, R.L., 1957. Fractionation of stable isotopes of sulfur by microorganisms and their role in deposition of native sulfur. Applied microbiology, 5(2), pp.111-118.
	Kaplan, I.R. and Rittenberg, S.C., 1964. Microbiological fractionation of sulphur isotopes. Microbiology, 34(2), pp.195-212.
	Kemp, A.L.W. and Thode, H.G., 1968. The mechanism of the bacterial reduction of sulphate and of sulphite from isotope fractionation studies. Geochimica et Cosmochimica Acta, 32(1), pp.71-91.
	Kleikemper, J., Schroth, M.H., Bernasconi, S.M., Brunner, B. and Zeyer, J., 2004. Sulfur isotope fractionation during growth of sulfate-reducing bacteria on various carbon sources. Geochimica et Cosmochimica Acta, 68(23), pp.4891-4904.
	Knöller, K., Vogt, C., Richnow, H.H. and Weise, S.M., 2006. Sulfur and oxygen isotope fractionation during benzene, toluene, ethyl benzene, and xylene degradation by sulfate-reducing bacteria. Environmental science & technology, 40(12), pp.3879-3885.
	Leavitt, W.D., Halevy, I., Bradley, A.S. and Johnston, D.T., 2013. Influence of sulfate reduction rates on the Phanerozoic sulfur isotope record. Proceedings of the National Academy of Sciences, 110(28), pp.11244-11249.
	Leavitt, W.D., Venceslau, S.S., Pereira, I.A., Johnston, D.T. and Bradley, A.S., 2016. Fractionation of sulfur and hydrogen isotopes in Desulfovibrio vulgaris with perturbed DsrC expression. FEMS Microbiology Letters, 363(20), p.fnw226.
	Mangalo, M., Meckenstock, R.U., Stichler, W. and Einsiedl, F., 2007. Stable isotope fractionation during bacterial sulfate reduction is controlled by reoxidation of intermediates. Geochimica et Cosmochimica Acta, 71(17), pp.4161-4171.
	Mangalo, M., Einsiedl, F., Meckenstock, R.U. and Stichler, W., 2008. Influence of the enzyme dissimilatory sulfite reductase on stable isotope fractionation during sulfate reduction. Geochimica et Cosmochimica Acta, 72(6), pp.1513-1520.
	Matsu'ura, F., Sunamura, M., Ueno, Y. and Urabe, T., 2016. Influence of cell's growth phase on the sulfur isotopic fractionation during in vitro microbial sulfate reduction. Chemical Geology, 431, pp.1-9.
	McCready, R.G.L., 1975. Sulphur isotope fractionation by Desulfovibrio and Desulfotomaculum species. Geochimica et Cosmochimica Acta, 39(10), pp.1395-1401.
	Mitchell, K., Heyer, A., Canfield, D.E., Hoek, J. and Habicht, K.S., 2009. Temperature effect on the sulfur isotope fractionation during sulfate reduction by two strains of the hyperthermophilic Archaeoglobus fulgidus. Environmental microbiology, 11(12), pp.2998-3006.
	Pellerin, A., Anderson-Trocmé, L., Whyte, L.G., Zane, G.M., Wall, J.D. and Wing, B.A., 2015. Sulfur isotope fractionation during the evolutionary adaptation of a sulfate-reducing bacterium. Applied and environmental microbiology, 81(8), pp.2676-2689.
	Pellerin, A., Wenk, C.B., Halevy, I. and Wing, B.A., 2018. Sulfur isotope fractionation by sulfate-reducing microbes can reflect past physiology. Environmental science & technology, 52(7), pp.4013-4022.
	Pellerin, A., Antler, G., Marietou, A., Turchyn, A.V. and Jørgensen, B.B., 2020. The effect of temperature on sulfur and oxygen isotope fractionation by sulfate reducing bacteria (Desulfococcus multivorans). FEMS Microbiology Letters, 367(9), p.fnaa061.
	Sim, M.S., 2019. Effect of sulfate limitation on sulfur isotope fractionation in batch cultures of sulfate reducing bacteria. Geosciences Journal, 23(5), pp.687-694.
	Sim, M.S., Bosak, T. and Ono, S., 2011a. Large sulfur isotope fractionation does not require disproportionation. Science, 333(6038), pp.74-77.
	Sim, M.S., Ono, S., Donovan, K., Templer, S.P. and Bosak, T., 2011b. Effect of electron donors on the fractionation of sulfur isotopes by a marine Desulfovibrio sp. Geochimica et Cosmochimica Acta, 75(15), pp.4244-4259.
	Sim, M.S., Ono, S. and Bosak, T., 2012. Effects of iron and nitrogen limitation on sulfur isotope fractionation during microbial sulfate reduction. Applied and environmental microbiology, 78(23), pp.8368-8376.
	Sim, M.S., Wang, D.T., Zane, G.M., Wall, J.D., Bosak, T. and Ono, S., 2013. Fractionation of sulfur isotopes by Desulfovibrio vulgaris mutants lacking hydrogenases or type I tetraheme cytochrome c3. Frontiers in Microbiology, 4, p.171.
	Sim, M.S., Paris, G., Adkins, J.F., Orphan, V.J. and Sessions, A.L., 2017. Quantification and isotopic analysis of intracellular sulfur metabolites in the dissimilatory sulfate reduction pathway. Geochimica et Cosmochimica Acta, 206, pp.57-72.
	Sim, M.S., Skennerton, C.T. and Orphan, V.J., 2021. Physiological, genomic, and sulfur isotopic characterization of methanol metabolism by Desulfovibrio carbinolicus. Plos one, 16(1), p.e0245069.
	Smock, A.M., Böttcher, M.E. and Cypionka, H., 1998. Fractionation of sulfur isotopes during thiosulfate reduction by Desulfovibrio desulfuricans. Archives of microbiology, 169(5), pp.460-463.
	Zaarur, S., Wang, D.T., Ono, S. and Bosak, T., 2017. Influence of phosphorus and cell geometry on the fractionation of sulfur isotopes by several species of Desulfovibrio during microbial sulfate reduction. Frontiers in Microbiology, 8, p.890.
